# Supplementary material for: Acidity-activatable upconversion afterglow luminescence cocktail nanoparticles for ultrasensitive in vivo imaging
Source: Nat Commun. 2024 Mar 8;15:2124. doi: 10.1038/s41467-024-46436-z (PMC10923940; doi:10.1038/s41467-024-46436-z)
Supplement: Supplementary file 4 — Source Data [file 41467_2024_46436_MOESM4_ESM.xlsx]

## Sheet: Fig. 2ab
Hydrodynamic size (nm)	Number (%)
	ASN	AIN
0.4	0	0
0.463	0	0
0.536	0	0
0.621	0	0
0.719	0	0
0.833	0	0
0.965	0	0
1.12	0	0
1.29	0	0
1.5	0	0
1.74	0	0
2.01	0	0
2.33	0	0
2.7	0	0
3.12	0	0
3.62	0	0
4.19	0	0
4.85	0	0
5.61	0	0
6.5	0	0
7.53	0	0
8.72	0	0
10.1	0	0
11.7	0	0.457
13.5	0	6.84
15.7	0	19.4
18.2	0	25.6
21	0	21.1
24.4	0	13.5
28.2	0	7.26
32.7	0	3.45
37.8	0	1.48
43.8	0	0.577
50.7	0	0.205
58.8	2.529	0.0655
68.1	12.914	0.0184
78.8	26.558	0.00431
91.3	24.435	0.000768
106	17.842	0.000119
122	9.124	8.52e-05
142	3.812	0.000115
164	1.326	0.000122
190	0.374	0.000111
220	0.077	8.47e-05
255	0.009	5.44e-05
295	0	3.07e-05
342	0	1.5e-05
396	0	5.96e-06
459	0	1.62e-06
531	0	2.2e-07
615	0	0
712	0	0
825	0	0
955	0	0
1110	0	0
1280	0	0
1480	0	0
1720	0	0
1990	0	0
2300	0	0
2670	0	0
3090	0	0
3580	0	0
4150	0	1.94e-09
4800	0	1.07e-08
5560	0	1.57e-08
6440	0	6.86e-09
7460	0	0
8630	0	0

## Sheet: Fig. 2c
Time (h)	Zeta potential (mV)
	pH = 5.5		pH = 6.5		pH = 7.4
	mean	s.d.	mean	s.d.	mean	s.d.
0	-21.95	2.33345	-21.95	2.33345	-21.95	2.33345
0.0833	-7.55	0.77782	-12.1	0.7	-21.95	2.33345
0.167	-1.5	0.36056	-6.2	0.65574	-22.7333	2.50267
0.333	2.33333	0.25166	-3.86667	0.58595	-24	3.32866
0.667	4.33333	0.32146	-0.73333	1.87172	-25.2667	1.61967
1	6.2	0.42426	0.23333	2.12211	-26.4667	4.06735
1.5	7.46667	0.95044	2.46667	1.42945	-24.1333	2.74287
2	9.33333	1.2897	3.97	0.71042	-25.4	3.90512
4	10.9333	1.19304	3.95	1.34443	-24.5667	1.87172
8	12.6667	1.51767	4.06667	1.7673	-25.5	4.06325
12	13.0333	1.90875	5.39333	1.26575	-26.9	1.60935

## Sheet: Fig. 2d
Wavelength (nm)	Absorbance (arb. units)
	pH = 5.5	pH = 6.5	pH = 7.4
300	0.241	0.21	0.223
301	0.241	0.211	0.224
302	0.242	0.211	0.224
303	0.242	0.212	0.225
304	0.243	0.213	0.225
305	0.243	0.214	0.227
306	0.25	0.215	0.233
307	0.253	0.217	0.235
308	0.255	0.22	0.238
309	0.257	0.224	0.241
310	0.26	0.226	0.244
311	0.262	0.229	0.247
312	0.264	0.232	0.25
313	0.265	0.234	0.252
314	0.267	0.236	0.253
315	0.268	0.237	0.254
316	0.269	0.238	0.256
317	0.27	0.24	0.258
318	0.272	0.242	0.26
319	0.274	0.245	0.263
320	0.278	0.248	0.267
321	0.281	0.252	0.271
322	0.285	0.256	0.275
323	0.288	0.26	0.279
324	0.291	0.264	0.283
325	0.295	0.267	0.287
326	0.298	0.27	0.29
327	0.3	0.273	0.293
328	0.302	0.275	0.295
329	0.303	0.277	0.298
330	0.304	0.278	0.299
331	0.305	0.279	0.299
332	0.306	0.28	0.3
333	0.305	0.28	0.3
334	0.305	0.279	0.299
335	0.304	0.278	0.298
336	0.303	0.278	0.297
337	0.301	0.276	0.295
338	0.3	0.274	0.293
339	0.297	0.272	0.291
340	0.295	0.269	0.289
341	0.293	0.268	0.287
342	0.29	0.265	0.284
343	0.288	0.262	0.281
344	0.285	0.26	0.279
345	0.283	0.258	0.276
346	0.281	0.256	0.274
347	0.279	0.254	0.272
348	0.277	0.252	0.27
349	0.275	0.251	0.268
350	0.273	0.249	0.266
351	0.271	0.247	0.264
352	0.268	0.245	0.262
353	0.266	0.243	0.26
354	0.263	0.24	0.257
355	0.261	0.238	0.255
356	0.257	0.235	0.252
357	0.255	0.232	0.249
358	0.251	0.229	0.246
359	0.248	0.227	0.243
360	0.245	0.223	0.239
361	0.242	0.221	0.236
362	0.239	0.218	0.233
363	0.235	0.215	0.23
364	0.232	0.212	0.227
365	0.229	0.21	0.225
366	0.225	0.207	0.222
367	0.223	0.204	0.216
368	0.22	0.2	0.212
369	0.217	0.198	0.209
370	0.211	0.197	0.206
371	0.208	0.196	0.203
372	0.206	0.194	0.2
373	0.203	0.194	0.197
374	0.201	0.193	0.195
375	0.199	0.192	0.193
376	0.198	0.192	0.191
377	0.196	0.191	0.189
378	0.195	0.191	0.188
379	0.194	0.191	0.187
380	0.194	0.19	0.187
381	0.193	0.19	0.186
382	0.193	0.19	0.187
383	0.193	0.19	0.187
384	0.193	0.19	0.187
385	0.194	0.191	0.187
386	0.194	0.191	0.188
387	0.194	0.192	0.189
388	0.195	0.193	0.189
389	0.196	0.194	0.19
390	0.197	0.195	0.192
391	0.197	0.196	0.192
392	0.198	0.198	0.193
393	0.2	0.199	0.194
394	0.201	0.201	0.196
395	0.203	0.203	0.198
396	0.205	0.206	0.2
397	0.207	0.208	0.203
398	0.21	0.21	0.205
399	0.212	0.213	0.208
400	0.215	0.216	0.211
401	0.217	0.219	0.214
402	0.22	0.222	0.216
403	0.223	0.225	0.219
404	0.225	0.228	0.222
405	0.228	0.23	0.225
406	0.231	0.233	0.227
407	0.233	0.236	0.23
408	0.236	0.238	0.232
409	0.238	0.241	0.235
410	0.24	0.244	0.238
411	0.243	0.247	0.241
412	0.246	0.25	0.243
413	0.249	0.253	0.246
414	0.252	0.256	0.25
415	0.255	0.259	0.253
416	0.258	0.263	0.256
417	0.262	0.265	0.262
418	0.266	0.269	0.266
419	0.27	0.273	0.27
420	0.274	0.278	0.274
421	0.278	0.282	0.278
422	0.283	0.286	0.283
423	0.287	0.291	0.288
424	0.292	0.296	0.293
425	0.296	0.3	0.297
426	0.301	0.305	0.302
427	0.305	0.31	0.306
428	0.31	0.315	0.311
429	0.315	0.319	0.316
430	0.32	0.324	0.321
431	0.324	0.329	0.326
432	0.329	0.334	0.331
433	0.334	0.339	0.336
434	0.338	0.344	0.34
435	0.343	0.349	0.345
436	0.347	0.353	0.349
437	0.351	0.357	0.353
438	0.355	0.361	0.357
439	0.359	0.365	0.361
440	0.362	0.368	0.365
441	0.366	0.372	0.368
442	0.369	0.376	0.371
443	0.373	0.379	0.375
444	0.377	0.383	0.379
445	0.381	0.387	0.383
446	0.385	0.391	0.387
447	0.389	0.396	0.391
448	0.393	0.401	0.396
449	0.398	0.406	0.401
450	0.403	0.411	0.406
451	0.408	0.415	0.41
452	0.413	0.42	0.415
453	0.419	0.425	0.42
454	0.424	0.43	0.426
455	0.429	0.435	0.431
456	0.434	0.441	0.436
457	0.439	0.447	0.441
458	0.444	0.451	0.446
459	0.45	0.457	0.451
460	0.455	0.461	0.456
461	0.46	0.466	0.461
462	0.465	0.471	0.466
463	0.469	0.476	0.471
464	0.474	0.481	0.476
465	0.479	0.486	0.481
466	0.484	0.49	0.485
467	0.489	0.495	0.49
468	0.493	0.499	0.494
469	0.498	0.503	0.498
470	0.502	0.508	0.503
471	0.506	0.512	0.507
472	0.51	0.516	0.511
473	0.515	0.52	0.515
474	0.518	0.523	0.518
475	0.522	0.527	0.522
476	0.526	0.53	0.525
477	0.53	0.533	0.529
478	0.533	0.536	0.532
479	0.536	0.539	0.535
480	0.539	0.542	0.537
481	0.542	0.544	0.54
482	0.544	0.546	0.542
483	0.547	0.549	0.544
484	0.549	0.55	0.546
485	0.551	0.552	0.548
486	0.553	0.553	0.55
487	0.555	0.554	0.551
488	0.556	0.555	0.552
489	0.558	0.556	0.553
490	0.559	0.557	0.554
491	0.56	0.557	0.555
492	0.56	0.557	0.555
493	0.561	0.557	0.555
494	0.561	0.557	0.555
495	0.561	0.556	0.555
496	0.56	0.556	0.554
497	0.56	0.555	0.553
498	0.559	0.553	0.552
499	0.558	0.552	0.551
500	0.557	0.55	0.549
501	0.556	0.548	0.547
502	0.554	0.546	0.546
503	0.552	0.544	0.543
504	0.551	0.541	0.541
505	0.549	0.538	0.538
506	0.546	0.535	0.536
507	0.544	0.532	0.533
508	0.541	0.529	0.53
509	0.538	0.526	0.527
510	0.535	0.522	0.523
511	0.532	0.518	0.519
512	0.528	0.513	0.515
513	0.524	0.508	0.51
514	0.519	0.503	0.506
515	0.515	0.498	0.501
516	0.51	0.493	0.496
517	0.505	0.488	0.49
518	0.5	0.482	0.485
519	0.495	0.476	0.479
520	0.49	0.47	0.474
521	0.484	0.464	0.468
522	0.478	0.458	0.462
523	0.473	0.452	0.456
524	0.467	0.446	0.45
525	0.461	0.439	0.443
526	0.455	0.432	0.437
527	0.448	0.426	0.43
528	0.442	0.419	0.424
529	0.436	0.413	0.417
530	0.429	0.406	0.411
531	0.422	0.399	0.404
532	0.416	0.392	0.397
533	0.409	0.385	0.39
534	0.403	0.377	0.383
535	0.396	0.371	0.376
536	0.389	0.363	0.369
537	0.381	0.357	0.361
538	0.375	0.35	0.354
539	0.368	0.343	0.347
540	0.361	0.336	0.339
541	0.354	0.328	0.332
542	0.347	0.321	0.325
543	0.339	0.314	0.318
544	0.332	0.306	0.311
545	0.325	0.299	0.303
546	0.317	0.292	0.296
547	0.31	0.284	0.288
548	0.302	0.276	0.28
549	0.295	0.268	0.272
550	0.287	0.26	0.265
551	0.279	0.252	0.257
552	0.271	0.245	0.249
553	0.263	0.237	0.242
554	0.256	0.23	0.234
555	0.247	0.221	0.226
556	0.239	0.213	0.218
557	0.231	0.206	0.21
558	0.223	0.198	0.202
559	0.215	0.19	0.194
560	0.207	0.183	0.187
561	0.199	0.175	0.178
562	0.191	0.167	0.171
563	0.183	0.159	0.163
564	0.175	0.152	0.155
565	0.167	0.145	0.148
566	0.16	0.138	0.141
567	0.152	0.131	0.134
568	0.145	0.124	0.127
569	0.138	0.117	0.12
570	0.131	0.111	0.113
571	0.124	0.104	0.107
572	0.118	0.099	0.101
573	0.111	0.093	0.095
574	0.105	0.088	0.089
575	0.099	0.082	0.084
576	0.094	0.077	0.078
577	0.088	0.072	0.073
578	0.083	0.068	0.068
579	0.078	0.064	0.064
580	0.074	0.06	0.06
581	0.07	0.056	0.056
582	0.066	0.053	0.052
583	0.062	0.049	0.049
584	0.058	0.046	0.045
585	0.055	0.043	0.042
586	0.052	0.041	0.039
587	0.049	0.038	0.037
588	0.046	0.036	0.034
589	0.043	0.034	0.032
590	0.041	0.032	0.03
591	0.039	0.03	0.028
592	0.037	0.029	0.027
593	0.035	0.027	0.025
594	0.033	0.026	0.024
595	0.032	0.025	0.022
596	0.03	0.024	0.021
597	0.029	0.023	0.02
598	0.028	0.022	0.019
599	0.027	0.021	0.018
600	0.026	0.02	0.018
601	0.025	0.02	0.017
602	0.024	0.019	0.016
603	0.024	0.019	0.016
604	0.023	0.018	0.015
605	0.022	0.018	0.015
606	0.022	0.017	0.014
607	0.021	0.017	0.014
608	0.021	0.017	0.013
609	0.02	0.017	0.013
610	0.02	0.017	0.013
611	0.019	0.016	0.012
612	0.019	0.016	0.012
613	0.019	0.016	0.012
614	0.018	0.016	0.012
615	0.018	0.016	0.012
616	0.018	0.016	0.011
617	0.018	0.016	0.011
618	0.018	0.016	0.011
619	0.018	0.016	0.011
620	0.018	0.016	0.012
621	0.017	0.016	0.011
622	0.017	0.016	0.011
623	0.017	0.016	0.011
624	0.017	0.016	0.012
625	0.018	0.017	0.012
626	0.018	0.017	0.012
627	0.018	0.017	0.012
628	0.018	0.017	0.013
629	0.018	0.018	0.012
630	0.018	0.018	0.013
631	0.018	0.018	0.013
632	0.018	0.018	0.013
633	0.018	0.019	0.013
634	0.018	0.019	0.013
635	0.018	0.019	0.013
636	0.018	0.019	0.014
637	0.019	0.019	0.014
638	0.019	0.019	0.014
639	0.019	0.02	0.014
640	0.019	0.02	0.014
641	0.019	0.02	0.014
642	0.019	0.02	0.014
643	0.018	0.02	0.014
644	0.018	0.02	0.014
645	0.018	0.02	0.014
646	0.018	0.02	0.014
647	0.018	0.02	0.014
648	0.019	0.02	0.014
649	0.018	0.02	0.015
650	0.019	0.021	0.015
651	0.019	0.021	0.015
652	0.019	0.021	0.015
653	0.019	0.021	0.015
654	0.019	0.021	0.015
655	0.019	0.022	0.016
656	0.019	0.022	0.016
657	0.019	0.022	0.016
658	0.02	0.022	0.016
659	0.02	0.023	0.017
660	0.02	0.023	0.017
661	0.02	0.023	0.017
662	0.02	0.023	0.017
663	0.02	0.023	0.017
664	0.02	0.023	0.017
665	0.02	0.023	0.017
666	0.02	0.024	0.017
667	0.02	0.024	0.017
668	0.02	0.024	0.017
669	0.02	0.024	0.018
670	0.021	0.024	0.018
671	0.021	0.024	0.018
672	0.021	0.025	0.019
673	0.021	0.025	0.019
674	0.022	0.026	0.02
675	0.023	0.027	0.02
676	0.024	0.028	0.021
677	0.025	0.029	0.022
678	0.026	0.03	0.023
679	0.027	0.031	0.025
680	0.029	0.033	0.027
681	0.032	0.035	0.029
682	0.034	0.038	0.031
683	0.037	0.04	0.034
684	0.039	0.043	0.036
685	0.042	0.045	0.039
686	0.044	0.047	0.041
687	0.047	0.05	0.044
688	0.049	0.052	0.046
689	0.05	0.054	0.048
690	0.052	0.056	0.05
691	0.053	0.057	0.051
692	0.054	0.058	0.053
693	0.055	0.059	0.054
694	0.055	0.06	0.054
695	0.056	0.06	0.055
696	0.056	0.061	0.055
697	0.055	0.061	0.055
698	0.055	0.06	0.055
699	0.055	0.06	0.055
700	0.054	0.06	0.054
701	0.054	0.059	0.054
702	0.054	0.059	0.054
703	0.054	0.059	0.053
704	0.053	0.059	0.053
705	0.053	0.058	0.053
706	0.052	0.058	0.052
707	0.052	0.057	0.052
708	0.051	0.057	0.051
709	0.05	0.056	0.05
710	0.049	0.055	0.05
711	0.049	0.054	0.048
712	0.047	0.053	0.047
713	0.046	0.052	0.046
714	0.045	0.051	0.044
715	0.043	0.05	0.043
716	0.042	0.048	0.042
717	0.042	0.048	0.042
718	0.042	0.047	0.041
719	0.041	0.047	0.041
720	0.041	0.047	0.041
721	0.041	0.047	0.041
722	0.041	0.048	0.041
723	0.042	0.048	0.042
724	0.043	0.049	0.042
725	0.043	0.049	0.043
726	0.044	0.05	0.044
727	0.046	0.051	0.045
728	0.047	0.053	0.047
729	0.049	0.054	0.048
730	0.051	0.056	0.05
731	0.052	0.057	0.051
732	0.054	0.059	0.053
733	0.055	0.06	0.054
734	0.055	0.061	0.055
735	0.056	0.061	0.055
736	0.056	0.062	0.056
737	0.057	0.062	0.056
738	0.057	0.063	0.056
739	0.057	0.063	0.057
740	0.057	0.063	0.057
741	0.057	0.064	0.058
742	0.057	0.064	0.058
743	0.058	0.065	0.059
744	0.058	0.065	0.059
745	0.058	0.066	0.06
746	0.059	0.066	0.061
747	0.059	0.067	0.061
748	0.06	0.067	0.062
749	0.061	0.068	0.063
750	0.061	0.069	0.064
751	0.061	0.069	0.064
752	0.062	0.071	0.065
753	0.064	0.071	0.066
754	0.065	0.073	0.068
755	0.067	0.075	0.07
756	0.069	0.077	0.072
757	0.072	0.08	0.075
758	0.076	0.084	0.079
759	0.08	0.088	0.083
760	0.087	0.094	0.089
761	0.094	0.102	0.095
762	0.104	0.111	0.104
763	0.115	0.121	0.115
764	0.128	0.133	0.126
765	0.143	0.146	0.139
766	0.158	0.16	0.154
767	0.175	0.175	0.169
768	0.191	0.191	0.185
769	0.207	0.206	0.201
770	0.223	0.222	0.217
771	0.238	0.236	0.232
772	0.253	0.25	0.246
773	0.266	0.263	0.26
774	0.278	0.276	0.273
775	0.289	0.288	0.286
776	0.3	0.299	0.299
777	0.309	0.31	0.31
778	0.318	0.319	0.32
779	0.326	0.327	0.329
780	0.334	0.335	0.337
781	0.339	0.34	0.344
782	0.344	0.344	0.348
783	0.345	0.345	0.348
784	0.342	0.341	0.344
785	0.332	0.33	0.333
786	0.314	0.313	0.314
787	0.288	0.288	0.289
788	0.255	0.258	0.257
789	0.223	0.226	0.223
790	0.191	0.196	0.191
791	0.162	0.168	0.163
792	0.137	0.146	0.14
793	0.115	0.126	0.12
794	0.098	0.11	0.103
795	0.084	0.096	0.088
796	0.072	0.084	0.076
797	0.062	0.074	0.066
798	0.054	0.066	0.058
799	0.046	0.058	0.05
800	0.04	0.052	0.044
801	0.034	0.046	0.038
802	0.029	0.041	0.033
803	0.025	0.037	0.029
804	0.021	0.033	0.025
805	0.017	0.029	0.021
806	0.014	0.026	0.018
807	0.013	0.023	0.015
808	0.011	0.021	0.013
809	0.009	0.019	0.011
810	0.007	0.017	0.009
811	0.006	0.016	0.008
812	0.005	0.015	0.007
813	0.004	0.014	0.006
814	0.003	0.013	0.005
815	0.002	0.012	0.005
816	0.002	0.011	0.004
817	0.002	0.011	0.004
818	0.001	0.01	0.003
819	0.001	0.01	0.003
820	0	0.009	0.002
821	0	0.009	0.002
822	0.001	0.009	0.002
823	0	0.008	0.001
824	0.001	0.009	0.002
825	0	0.008	0.001
826	0	0.008	0.001
827	0	0.008	0.001
828	0	0.008	0.001
829	0	0.008	0.001
830	0.001	0.007	0.001
831	0.001	0.007	0.001
832	0.001	0.007	0.001
833	0.001	0.007	0.001
834	0.001	0.007	0.001
835	0.001	0.007	0.001
836	0	0.006	0.001
837	0	0.006	0.001
838	0.001	0.007	0.001
839	0.001	0.006	0.001
840	0.002	0.007	0.001
841	0.001	0.006	0.001
842	0.001	0.006	0.001
843	0.001	0.006	0.001
844	0.001	0.006	0.001
845	0.001	0.006	0.001
846	0.001	0.006	0.001
847	0.001	0.006	0.001
848	0.001	0.006	0.001
849	0.001	0.006	0.001
850	0	0.005	0.001
851	0.001	0.006	0.001
852	0	0.005	0.001
853	0	0.005	0.001
854	0	0.005	0.001
855	0	0.005	0.001
856	0.001	0.006	0.002
857	0	0.005	0.001
858	0	0.005	0.001
859	0	0.005	0.001
860	0.001	0.005	0.001
861	0.001	0.005	0.001
862	0.001	0.005	0.001
863	0	0.004	0
864	0.001	0.005	0.001
865	0.001	0.005	0.001
866	0.001	0.005	0.001
867	0.001	0.005	0.001
868	0.001	0.005	0.001
869	0	0.004	0
870	0	0.004	0
871	0	0.004	0
872	0.001	0.005	0.001
873	0	0.004	0.001
874	0	0.004	0.001
875	0	0.004	0.001
876	0.001	0.004	0.001
877	0.001	0.004	0.001
878	0.002	0.005	0.002
879	0.002	0.005	0.002
880	0.002	0.005	0.002
881	0.001	0.004	0.001
882	0.002	0.005	0.002
883	0.004	0.007	0.004
884	0.003	0.006	0.003
885	0.003	0.006	0.003
886	0.003	0.006	0.003
887	0.002	0.005	0.002
888	0.002	0.005	0.002
889	0.004	0.007	0.004
890	0.002	0.005	0.002
891	0.004	0.007	0.004
892	0.002	0.005	0.002
893	0.004	0.007	0.004
894	0.002	0.005	0.002
895	0.003	0.006	0.003
896	0.005	0.008	0.005
897	0.004	0.007	0.004
898	0.006	0.009	0.006
899	0.004	0.007	0.004
900	0.005	0.008	0.005

## Sheet: Fig. 2e
Wavelength (nm)	Fluorescence ( × 104 arb. units)
	pH = 5.5	pH = 6.5	pH = 7.4
500	0.00559	0.00266	0.00297
501	0.00578	0.00276	0.00305
502	0.00595	0.00284	0.00314
503	0.0061	0.00291	0.00327
504	0.00619	0.00297	0.00341
505	0.00621	0.00307	0.00356
506	0.00614	0.00321	0.00373
507	0.00604	0.00338	0.00393
508	0.00593	0.00356	0.00414
509	0.00581	0.00376	0.00434
510	0.00573	0.00396	0.00453
511	0.00569	0.00418	0.00472
512	0.0057	0.00439	0.00493
513	0.00574	0.00457	0.00513
514	0.00583	0.00472	0.00532
515	0.00595	0.00486	0.00552
516	0.00611	0.00503	0.00575
517	0.00628	0.00524	0.00604
518	0.00643	0.0055	0.00635
519	0.0066	0.00578	0.00668
520	0.00683	0.00607	0.00704
521	0.00711	0.00636	0.00741
522	0.00745	0.00664	0.00782
523	0.00782	0.00692	0.00819
524	0.0082	0.00719	0.00852
525	0.00862	0.00743	0.00883
526	0.0091	0.00766	0.00915
527	0.00968	0.00793	0.00954
528	0.01039	0.00829	0.01003
529	0.01126	0.00878	0.01059
530	0.01225	0.00939	0.01124
531	0.01334	0.01009	0.01204
532	0.0145	0.01089	0.01303
533	0.01572	0.01182	0.01421
534	0.01701	0.01292	0.01554
535	0.01836	0.01421	0.01705
536	0.01979	0.01569	0.01874
537	0.02133	0.01736	0.02064
538	0.02297	0.01923	0.02277
539	0.02472	0.0213	0.02514
540	0.02663	0.02361	0.02778
541	0.02881	0.0262	0.03078
542	0.03135	0.02911	0.03418
543	0.03433	0.03241	0.03796
544	0.03786	0.03618	0.04207
545	0.042	0.04043	0.04658
546	0.04668	0.04517	0.05162
547	0.05179	0.05034	0.05731
548	0.05731	0.05598	0.06372
549	0.0633	0.06218	0.07082
550	0.0699	0.06912	0.07858
551	0.07726	0.07692	0.08704
552	0.0855	0.08564	0.09632
553	0.09471	0.0953	0.10661
554	0.10478	0.10594	0.11811
555	0.11573	0.1176	0.13089
556	0.1278	0.13036	0.14492
557	0.14121	0.1443	0.16008
558	0.15606	0.15952	0.17632
559	0.17232	0.17614	0.19387
560	0.18999	0.19425	0.21304
561	0.20913	0.21388	0.2339
562	0.22968	0.23501	0.25622
563	0.25151	0.25756	0.27984
564	0.27457	0.28143	0.30487
565	0.29895	0.30661	0.33152
566	0.32455	0.33308	0.35977
567	0.35133	0.36095	0.38928
568	0.37943	0.39037	0.41963
569	0.40915	0.42131	0.45064
570	0.44038	0.45348	0.48262
571	0.47264	0.48649	0.51585
572	0.50551	0.5201	0.55001
573	0.53899	0.55407	0.58429
574	0.57302	0.58822	0.61814
575	0.60716	0.62243	0.65154
576	0.64075	0.65654	0.68459
577	0.67355	0.6902	0.71721
578	0.70585	0.72297	0.74909
579	0.73795	0.75454	0.77987
580	0.7694	0.78485	0.80929
581	0.7991	0.81392	0.83719
582	0.82618	0.84152	0.86346
583	0.85071	0.86709	0.88796
584	0.87344	0.89019	0.91052
585	0.89499	0.91106	0.9311
586	0.91525	0.93034	0.94982
587	0.93334	0.94816	0.96671
588	0.94823	0.9638	0.98139
589	0.95966	0.97659	0.99306
590	0.96816	0.98656	1.0013
591	0.97422	0.99393	1.00655
592	0.97798	0.99856	1.00971
593	0.97943	1	1.01112
594	0.97826	0.99817	1.01039
595	0.97371	0.99358	1.00709
596	0.96576	0.9869	1.00114
597	0.95543	0.97848	0.9927
598	0.94352	0.96816	0.98176
599	0.92996	0.95569	0.96846
600	0.91479	0.94118	0.95331
601	0.89851	0.92497	0.93684
602	0.88122	0.90735	0.91931
603	0.86249	0.88858	0.90095
604	0.84221	0.8692	0.88214
605	0.82131	0.84986	0.86322
606	0.8011	0.83081	0.84433
607	0.78213	0.81188	0.82554
608	0.7639	0.79289	0.80686
609	0.74575	0.77405	0.78827
610	0.72775	0.75569	0.77017
611	0.7104	0.738	0.75313
612	0.69413	0.72117	0.73743
613	0.67927	0.70575	0.72293
614	0.66603	0.69228	0.70967
615	0.65459	0.68072	0.69794
616	0.64488	0.67057	0.68781
617	0.63667	0.66151	0.67897
618	0.62975	0.65359	0.67134
619	0.6242	0.64703	0.66529
620	0.62025	0.64198	0.66112
621	0.61804	0.63843	0.65872
622	0.61754	0.63621	0.6577
623	0.61827	0.63515	0.65772
624	0.61934	0.63519	0.6585
625	0.62045	0.63623	0.65987
626	0.62198	0.63801	0.66185
627	0.62434	0.64021	0.66432
628	0.62739	0.64255	0.66704
629	0.63083	0.64495	0.67001
630	0.63435	0.64755	0.67352
631	0.63777	0.65058	0.67757
632	0.64119	0.65409	0.68171
633	0.6448	0.65778	0.68553
634	0.64854	0.66111	0.689
635	0.65199	0.66365	0.69209
636	0.65491	0.6653	0.69456
637	0.65736	0.66624	0.69615
638	0.65931	0.66667	0.69687
639	0.66044	0.66669	0.69699
640	0.66032	0.66624	0.69667
641	0.65904	0.66521	0.69583
642	0.65706	0.66354	0.6941
643	0.65471	0.66122	0.69118
644	0.65185	0.65824	0.68741
645	0.64813	0.65449	0.68331
646	0.64334	0.64985	0.67885
647	0.63746	0.64437	0.67341
648	0.63058	0.63819	0.6666
649	0.62287	0.63131	0.65878
650	0.61452	0.62351	0.65055
651	0.60569	0.61459	0.64197
652	0.59656	0.60454	0.63254
653	0.58694	0.5937	0.62189
654	0.5764	0.58243	0.61048
655	0.56496	0.57102	0.5989
656	0.55306	0.55957	0.5872
657	0.54099	0.54805	0.57505
658	0.52892	0.53644	0.56238
659	0.51712	0.52469	0.54942
660	0.5057	0.5127	0.53643
661	0.49441	0.50045	0.52362
662	0.48266	0.48804	0.51113
663	0.47011	0.4757	0.49895
664	0.45712	0.46358	0.48681
665	0.44456	0.45175	0.47451
666	0.43302	0.44013	0.4621
667	0.42247	0.42862	0.44993
668	0.41239	0.41725	0.43811
669	0.40197	0.40615	0.42638
670	0.39097	0.39538	0.41467
671	0.38005	0.38497	0.40328
672	0.36982	0.37498	0.39252
673	0.36023	0.36536	0.38234
674	0.35099	0.35597	0.37247
675	0.34231	0.34678	0.36291
676	0.3344	0.33801	0.35399
677	0.32667	0.3296	0.34572
678	0.31799	0.32101	0.33732
679	0.30812	0.31177	0.32801
680	0.29833	0.30228	0.31814
681	0.29007	0.29358	0.30902
682	0.28336	0.28619	0.30135
683	0.27719	0.27971	0.29471
684	0.27102	0.27352	0.2884
685	0.26498	0.2676	0.28226
686	0.25921	0.26227	0.27646
687	0.25384	0.25765	0.27114
688	0.24914	0.25357	0.26634
689	0.2452	0.24981	0.26198
690	0.24193	0.24626	0.25798
691	0.23912	0.24278	0.25432
692	0.23643	0.23921	0.25111
693	0.23354	0.23558	0.24836
694	0.23061	0.2321	0.24574
695	0.22792	0.22895	0.24296
696	0.22543	0.22609	0.24001
697	0.22282	0.22343	0.23705
698	0.22007	0.22096	0.23421
699	0.2174	0.21861	0.23164
700	0.21512	0.21631	0.22932
701	0.21326	0.21399	0.22701
702	0.21158	0.21166	0.22445
703	0.20976	0.2093	0.2217
704	0.20759	0.20687	0.21902
705	0.205	0.20446	0.21649
706	0.20215	0.20221	0.21397
707	0.19947	0.19998	0.21156
708	0.19721	0.19739	0.20944
709	0.19507	0.19429	0.2075
710	0.19262	0.19103	0.20536
711	0.18994	0.1881	0.20292
712	0.18761	0.18566	0.20037
713	0.18577	0.18355	0.19772
714	0.18384	0.18151	0.19483
715	0.18132	0.17938	0.19181
716	0.17849	0.17711	0.1889
717	0.17584	0.17479	0.18612
718	0.1733	0.17245	0.18325
719	0.17052	0.16998	0.18015
720	0.16751	0.1672	0.17692
721	0.16453	0.16403	0.17366
722	0.16162	0.16045	0.17034
723	0.15845	0.15653	0.16674
724	0.15494	0.15255	0.16283
725	0.15135	0.1489	0.15898
726	0.14801	0.14581	0.15539
727	0.14487	0.14312	0.15186
728	0.14172	0.14044	0.14817
729	0.1385	0.13742	0.14443
730	0.13517	0.13398	0.1409
731	0.13168	0.13031	0.13751
732	0.12801	0.12672	0.13406
733	0.12439	0.12338	0.13053
734	0.12117	0.12033	0.1271
735	0.11851	0.11749	0.12398
736	0.11613	0.11473	0.12114
737	0.11368	0.11192	0.11832
738	0.11112	0.10906	0.11533
739	0.10845	0.10617	0.11229
740	0.10565	0.10335	0.10933
741	0.10272	0.10061	0.10645
742	0.09975	0.09801	0.10354
743	0.09695	0.09557	0.10066
744	0.09472	0.09322	0.09785
745	0.09309	0.09093	0.09516
746	0.09157	0.08871	0.09269
747	0.0897	0.08655	0.09041
748	0.08748	0.08443	0.08812
749	0.08531	0.08232	0.08573
750	0.0834	0.08025	0.08347
751	0.0817	0.07822	0.08151
752	0.08003	0.07617	0.07978
753	0.07818	0.07412	0.07807
754	0.07611	0.07218	0.07637
755	0.07421	0.07045	0.07477
756	0.07299	0.06889	0.07322
757	0.07252	0.06747	0.07149
758	0.07239	0.06632	0.06951
759	0.07229	0.06579	0.06759
760	0.07223	0.06504	0.06599
761	0.0723	0.064	0.0647
762	0.07252	0.0631	0.06359
763	0.07289	0.06208	0.06242
764	0.07369	0.06053	0.06105
765	0.0753	0.05887	0.05964
766	0.07768	0.05769	0.0584
767	0.08045	0.05696	0.0574
768	0.08346	0.05649	0.05645
769	0.08678	0.05606	0.05549
770	0.09043	0.05598	0.05464
771	0.09432	0.05688	0.05401
772	0.09841	0.05829	0.05352
773	0.10266	0.05983	0.05298
774	0.10692	0.06169	0.05224
775	0.11095	0.06392	0.05128
776	0.11462	0.06575	0.05021
777	0.11816	0.06719	0.04919
778	0.12186	0.06867	0.04826
779	0.12576	0.07085	0.04729
780	0.12985	0.0734	0.04626
781	0.13436	0.07627	0.04532
782	0.13937	0.07938	0.04456
783	0.14435	0.08247	0.04399
784	0.14847	0.08528	0.04368
785	0.15147	0.08763	0.04365
786	0.15368	0.08932	0.04392
787	0.15539	0.09019	0.04451
788	0.15646	0.09016	0.04529
789	0.15661	0.08921	0.04603
790	0.1556	0.08729	0.04661
791	0.15366	0.08453	0.04713
792	0.15101	0.08125	0.04753
793	0.14726	0.0778	0.04768
794	0.14201	0.07437	0.04757
795	0.13589	0.07099	0.04725
796	0.12992	0.06765	0.04676
797	0.12432	0.06466	0.04616
798	0.11867	0.06174	0.04547
799	0.11282	0.05775	0.04465
800	0.10711	0.05236	0.04369
801	0.10174	0.04772	0.04269
802	0.09662	0.0448	0.04179
803	0.09156	0.04357	0.04095
804	0.08653	0.04262	0.04012
805	0.08168	0.04177	0.03925
806	0.07716	0.04051	0.03833
807	0.07305	0.03946	0.03735
808	0.06952	0.03859	0.03635
809	0.06669	0.0379	0.03541
810	0.06427	0.03734	0.03457
811	0.06192	0.03691	0.03389
812	0.05956	0.03656	0.0333
813	0.05726	0.03613	0.03266
814	0.05505	0.03546	0.03194
815	0.0532	0.03459	0.03138
816	0.05186	0.03371	0.03113
817	0.05077	0.03304	0.03086
818	0.04972	0.03266	0.03011
819	0.04892	0.03248	0.02905
820	0.04864	0.03231	0.02821
821	0.04868	0.03195	0.02783
822	0.04858	0.03146	0.02763
823	0.04805	0.03095	0.02735
824	0.04726	0.03049	0.02689
825	0.04653	0.02998	0.0263
826	0.04593	0.0294	0.02571
827	0.04534	0.02882	0.02524
828	0.04486	0.02823	0.02486
829	0.0447	0.0276	0.02443
830	0.04478	0.02701	0.02384
831	0.04478	0.02652	0.02321
832	0.04448	0.02599	0.02264
833	0.04389	0.02521	0.02217
834	0.04313	0.02418	0.02177
835	0.0424	0.02319	0.02142
836	0.0417	0.02254	0.02111
837	0.041	0.0223	0.02081
838	0.04042	0.02224	0.02044
839	0.04023	0.0221	0.02005
840	0.04033	0.02184	0.01972
841	0.04051	0.02148	0.01944
842	0.04076	0.02103	0.01915
843	0.04106	0.0205	0.01886
844	0.04107	0.01998	0.01859
845	0.04065	0.01966	0.0183
846	0.04002	0.01964	0.01795
847	0.03939	0.01988	0.01757
848	0.03878	0.02024	0.01729
849	0.0382	0.02056	0.01703
850	0.03772	0.02064	0.01674
851	0.03729	0.02039	0.01643
852	0.0368	0.01989	0.01615
853	0.03617	0.01935	0.01588
854	0.03543	0.01893	0.0156
855	0.0347	0.01859	0.01527
856	0.03412	0.0182	0.0149
857	0.03369	0.01764	0.01457
858	0.03328	0.01708	0.0143
859	0.03276	0.01678	0.01406
860	0.03215	0.01685	0.01384
861	0.03151	0.01707	0.01363
862	0.03064	0.01707	0.01342
863	0.02935	0.01676	0.0132
864	0.02799	0.01632	0.01299
865	0.02722	0.01604	0.01286
866	0.02739	0.01604	0.01272
867	0.02833	0.01623	0.01248
868	0.02945	0.01631	0.01216
869	0.03012	0.01607	0.01195
870	0.03008	0.01558	0.01187
871	0.02971	0.01515	0.01182
872	0.02938	0.01501	0.01173
873	0.02912	0.01507	0.01157
874	0.02883	0.0151	0.0114
875	0.02855	0.0149	0.01123
876	0.02833	0.01454	0.0112
877	0.02817	0.01422	0.01134
878	0.028	0.01409	0.01154
879	0.02786	0.01408	0.01154
880	0.02786	0.01404	0.01124
881	0.02807	0.01387	0.01079
882	0.02839	0.01363	0.01033
883	0.02868	0.01341	0.01003
884	0.02887	0.01316	0.00997
885	0.029	0.01282	0.01009
886	0.02899	0.0125	0.01021
887	0.0288	0.01234	0.01014
888	0.02841	0.01225	0.00984
889	0.02788	0.01208	0.00938
890	0.02712	0.01179	0.00896
891	0.02614	0.01148	0.00874
892	0.02518	0.01116	0.00875
893	0.02444	0.01078	0.00881
894	0.0239	0.01033	0.00876
895	0.02331	0.00986	0.00855
896	0.02249	0.00943	0.00832
897	0.02162	0.00906	0.00813
898	0.02114	0.00876	0.00801
899	0.02134	0.00847	0.00801
900	0.02205	0.00821	0.00812

## Sheet: Fig. 2f
Wavelength (nm)	Afterglow( × 104 p/s/cm2/sr）
	pH = 5.5	pH = 6.5	pH = 7.4
520	0.08283	0.06817	0.0577
570	7.253	3.175	0.7702
620	5.08773	2.2923	0.55824
670	3.42755	1.48718	0.35553
710	0.42953	0.20453	0.05586
790	0.85179	0.26335	0.03402
845	0.09139	0.04497	0.01626

## Sheet: Fig. 2h
pH	Normalized Afterglow
	808 nm ALCNs			808 nm C-ALCNs			White light ALCNs			White light C-ALCNs
pH=5.0	11.3903	11.329	10.4391	2.08955	2.13546	2.96178	0.93965	1.00331	1.04555	0.87973	0.93559	1.13055
pH=5.5	9.46221	9.43658	8.57338	1.76119	1.61355	3.00955	0.90545	0.96509	1.01955	0.90453	1.06765	0.96294
pH=6.0	5.84139	5.74027	4.6917	0.97015	2.20319	2.52389	1.01846	0.9153	0.94084	0.89461	0.90186	1.08065
pH=6.5	3.91326	4.14098	3.04664	0.98756	2.24701	1.88694	1.00889	1.08764	0.99092	0.916	1.06242	1.18951
pH=7.0	1.52342	1.52552	1.27349	1.06965	1.51394	1.47293	1.01693	1.04795	0.94817	0.96784	0.97889	1.09033
pH=7.4	1	1	1	1	1	1	1	1	1	1	1	1

## Sheet: Fig. 2j
pH	Afterglow(× 106 p/s/cm2/sr)
	mean	s.d.
5	4.556	0.06248
5.5	3.77367	0.04179
6	2.23033	0.15185
6.5	1.519	0.15875
7	0.59273	0.02912
7.4	0.41293	0.02333

## Sheet: Fig. 3cde
	Afterglow( × 105 p/s/cm2/sr）
	808 nm ALCNs			808 nm C-ALCNs
pH 5.5	6.194	5.706	5.899	0.908	0.948	0.923
pH 6.5	2.843	2.738	2.832	0.7272	0.86	0.803
pH 7.4	0.8407	0.9792	0.809	0.7215	0.7804	0.825
No buffer	1.02951	1.005	0.903	0.88354	0.92012	0.8969
	Afterglow( × 105 p/s/cm2/sr）
	White light ALCNs			White light C-ALCNs
pH 5.5	1.736	1.448	1.649	1.631	1.505	1.703
pH 6.5	1.398	1.599	1.401	1.16	1.247	1.395
pH 7.4	1.298	1.485	1.496	1.271	0.9922	1.259
No buffer	1.28752	1.5092	1.51424	1.24904	1.03829	1.30936
	Flu. ( × 109 p/s/cm2/sr)
	Flu. ALCNs			Flu. C-ALCNs
pH 5.5	1.516	1.493	1.302	1.319	1.1357	1.29
pH 6.5	1.453	1.383	1.158	1.093	0.994	1.243
pH 7.4	1.338	1.278	1.359	1.1776	0.9776	1.235
No buffer	1.45138	1.19078	1.39259	1.18838	0.98738	1.14735

## Sheet: Fig. 3f
cell numbers(×104)	Afterglow(× 105 p/s/cm2/sr)
	mean	s.d.
0	0.03373	0.000113137
0.1	0.04379	0.00993
1	0.0709	0.00837
10	0.5428	0.05544
50	1.7405	0.46033
100	3.847	0.28567
150	5.95	0.34507

## Sheet: Fig. 4def
Time (h)	SNR
	808 ALCNs（i.t.)			808 ALCNs（i.m.)			808 C-ALCNs（i.t.)			808 C-ALCNs（i.m.)
0	0.1534	0.1256	0.19257	0.25196	0.41243	0.45756	0.32364	0.31544	0.36802	0.08896	4.49634	0.00601411
0.5	187.315	212.713	202.478	46.9313	38.996	38.7253	31.1075	26.328	27.5707	31.3007	33.4362	30.6888
1	290.55	286.254	284.611	53.5145	63.5727	63.7611	37.0613	33.9547	33.5791	37.7576	44.5684	42.5575
2	414.255	388.225	408.948	61.7278	64.8236	61.5916	51.823	64.9051	57.1624	45.2381	43.5828	41.0889
4	625.905	638.794	619.917	80.252	75.2229	75.4616	104.602	79.066	77.9735	70.4718	66.1883	67.9824
8	552.112	616.934	580.76	74.6543	64.4319	75.0787	88.6249	69.985	63.9082	67.654	67.4645	67.6417
12	501.442	489.312	504.598	46.9313	44.5178	45.3852	53.134	56.78	47.7263	45.2381	50.722	45.4189
24	344.252	310.388	328.532	41.4726	45.9583	42.3849	41.8271	40.5367	23.829	43.6207	48.3338	41.0125
48	257.823	286.507	276.459	34.3333	38.6043	35.9403	37.8533	35.7982	22.3952	33.5752	37.7955	36.763
Time (h)	SNR
	White light ALCNs（i.t.)			White light ALCNs（i.m.)			White light C-ALCNs（i.t.)			White light C-ALCNs（i.m.)
0	0.06542	0.17354	0.2221	0.1772	0.45391	0.2331	0.31281	0.21019	0.14055	0.25967	0.2331	0.272931
0.5	39.052	33.582	52.2461	41.7183	31.6121	37.0088	39.3636	43.0469	33.7561	54.3443	32.8215	41.0842
1	79.6238	75.4457	63.1404	83.1239	75.0792	89.2903	62.783	55.6454	49.7814	74.3736	74.5477	74.388
2	106.598	157.267	108.981	104.857	134.361	105.224	96.886	87.7693	122.541	127.947	128.772	128.894
4	258.147	252.558	261.079	216.64	259.246	274.364	201.064	245.869	238.447	246.785	247.61	247.863
8	218.473	165.33	194.467	184.48	233.683	223.054	181.365	232.767	220.489	204.638	194.101	210.463
12	206.287	177.425	185.396	158.642	220.305	203.446	121.625	164.047	173.118	166.063	163.131	167.763
24	166.796	96.7944	160.016	166.246	156.626	159.375	99.085	113.195	113.928	113.012	97.5274	106.961
48	140.225	92.1215	133.445	126.939	75.9588	153.694	46.1439	110.721	91.8466	93.7708	102.2	95.028
Time (h)	SNR
	Flu. ALCNs（i.t.)			Flu. ALCNs（i.m.)			Flu. C-ALCNs（i.t.)			Flu.C-ALCNs（i.m.)
0	0.18031	0.13614	0.1489	0.18418	0.14675	0.12374	0.15256	0.12345	0.12954	0.18597	0.13098	0.13958
0.5	8.07049	8.29993	7.29611	9.0528	7.22441	10.0208	8.38598	8.87355	10.6661	8.42183	9.28942	7.36781
1	11.3473	10.3004	11.2418	11.7918	13.4123	13.0753	13.1613	14.0862	17.363	12.9462	17.0834	12.4371
2	16.0939	16.2516	14.8535	19.4424	20.4534	17.5781	18.2449	18.6106	22.7263	19.4854	21.3281	17.1766
4	23.9964	25.0419	23.6364	27.4873	27.5231	28.7492	26.2827	22.4467	27.2722	27.6737	26.4404	26.0748
8	21.2779	19.471	20.6398	25.3577	22.6474	18.2521	21.2421	23.9811	25.2932	23.9596	21.9949	21.5862
12	18.6178	17.4204	16.3377	20.3028	20.1092	22.2315	21.2205	16.7536	20.1665	19.9228	16.9687	18.331
24	14.3372	13.6417	13.7206	16.7392	17.3128	14.6957	17.5925	13.4553	15.0829	13.9572	19.2273	17.7072
48	9.94907	12.6737	9.11733	12.4443	14.0432	12.0858	13.7349	13.2904	10.7234	10.788	15.1188	15.4486

[truncated: 32 more sheets: Fig. 4g, Fig. 5cde, Fig. 5g, Fig. 6de, Fig. 6f, Supplementary Fig. 3, Supplementary Fig. 4, Supplementary Fig. 5, Supplementary Fig. 6, Supplementary Fig. 7, Supplementary Fig. 8, Supplementary Fig. 9, Supplementary Fig.10, Supplementary Fig.11, Supplementary Fig.13bcd, Supplementary Fig.13f, Supplementary Fig.17, Supplementary Fig. 19, Supplementary Fig. 20, Supplementary Fig. 21 …]
